# Supplementary material for: Clinical Utility of Serum sCD200/sCD200R Ratios in Predicting Current Activity of Antineutrophil Cytoplasmic Antibody-Associated Vasculitis
Source: J Clin Med. 2025 Apr 15;14(8):2720. doi: 10.3390/jcm14082720 (PMC12027553; doi:10.3390/jcm14082720)
Supplement: Supplementary file 1 [file jcm-14-02720-s001.zip]

Archive with 1 entries (1 files):
- jcm-3554560-supplementary.pdf
